# Supplementary material for: Antibacterial Biofilms of Chitosan Incorporated with the Ethanolic Extract of the Stem Bark of Libidibia ferrea and Its Fractions
Source: Molecules. 2026 Apr 23;31(9):1392. doi: 10.3390/molecules31091392 (PMC13165208; doi:10.3390/molecules31091392)
Supplement: Supplementary file 1 [file molecules-31-01392-s001.zip]

Archive with 1 entries (1 files):
- molecules-4215448-supplementary.pdf
